# Supplementary material for: Chemical and sensory properties of young cabernet sauvignon and marselan wines from subregions on the eastern foothills of helan mountains in ningxia, China: Terroir effect
Source: Food Chem X. 2025 Jan 21;25:102191. doi: 10.1016/j.fochx.2025.102191 (PMC11803894; doi:10.1016/j.fochx.2025.102191)
Supplement: Supplementary file 4 — Supplementary material 4 [file mmc4.zip]

Archive with 1 entries (1 files):
- mmc4.svg
