# Supplementary material for: Chemical and sensory properties of young cabernet sauvignon and marselan wines from subregions on the eastern foothills of helan mountains in ningxia, China: Terroir effect
Source: Food Chem X. 2025 Jan 21;25:102191. doi: 10.1016/j.fochx.2025.102191 (PMC11803894; doi:10.1016/j.fochx.2025.102191)
Supplement: Supplementary file 5 — Supplementary material 5 [file mmc5.xlsx]

## Sheet: TableS1 Climate and soil 
Table 2 Climate and soil characteristics of five sub production areas on the EFHM
Pro Area	Accumulated activity temperature (≥ 10 ℃, ℃ · d)	Annual precipitation（mm）	Annual sunshine hours（h）	Temperature difference between day and night（℃）	Soil type
Helan	≥3600	<175	2800~2900	13.0~13.9	Grey calcareous soil, coarse bone soil (mainly composed of gravel and sand particles)
Yinchuan	≥3600	<175	2900~2950	12.5~13.0	Grey calcareous soil, coarse bone soil (mainly composed of gravel and sand particles)
Yongning	3500~3600	175~200	2950~3049	13.0~13.9	Aeolian, gray calcareous soil (mainly composed of sand particles)
Qingtongxia	3500~3600	175~200	2950~3049	12.5~13.0	Light gray calcareous soil, gray calcareous soil (mainly composed of sand and powder particles)
Hongsipu	3300~3500	>200	2950~3049	12.5~13.0	Huangmian soil, gray calcareous soil (mainly composed of powder particles)
Note: The numerical range displayed in the table represents the majority of the area in each sub production region, and Meteorological data provided by Ningxia Meteorological Bureau.

## Sheet: TableS2 Average of metabolites
The average values of various metabolites from 9 wineries in five sub regions of the eastern foothills of Helan Mountain production area
					Oenological Parameter											Phenolic Compound（mg/L）																			Volatile Compounds（μg/L）
Num	No	Pro Area	Winery	Year	Alcohol content (v/v, %)	Total sugar content (g/L)	Titratable acidity (g/L, Tartaric acid)	Volatile acid (g/L)	pH	Total anthocyanins	Total tannin	Total phenols	chroma	Hue	Free SO2	Gallic acid	(-)-Gallocatechin	Coumalic acid	Protocatechuic acid	(-)-Epigallocatechin	(+)-Catechin	4-Hydroxybenzoic acid	Chlorogenic acid	(-)-Gallocatechin gallate	epicatechin	(-)-Epigallocatechin gallate	(-)-Epicatechin gallate	Ferulic Acid	Polydatin	4-Hydroxy-3,5-dimethoxycinnamic acid	Myricetin	Total flavonal content	Total phenolic acid content	Total amount of monomeric phenols	Ethyl Acetate	ethyl isobutyrate	Ethyl butyrate	Ethyl 2-methylbutyrate	ethyl isovalerate	Ethyl caproate	ethyl lactate	Methyl caprylate	Ethyl caprylate	Ethyl caprate	Diethyl succinate	Methyl salicylate	Isobutyl acetate	Isoamyl acetate	Hexyl acetate
1	HL1-22 CS	Helan	Hejinzun	2022	15.3	3.8	5.9	0.6	3.65	451.5	4.23971	2264	17.41	0.772757	35	0	114.068	11.5222	27.2275	18.1063	169.579	4.80662	0.711572	0	7.15856	10.932	7.69964	0	95.4674	0	82.1397	177.607	44.2679	549.418	57144.8	7.91413	260.397	8.34052	4.01405	349.152	206.687	4.78703	728.927	1325.28	5236.21	9.12525	11.3854	673.693	0.431499
2	HL2-22 M	Helan	Hejinzun	2022	15.6	4	6.2	0.58	3.68	408.5	3.53739	2097	17.175	0.766515	33	0	97.7486	0	14.3535	16.7878	103.589	0	0	0	22.3769	8.21739	7.97662	0	88.2275	25.0343	0	88.2275	39.3878	384.312	59416.4	7.48574	231.175	5.70491	3.13849	334.416	174.843	5.01853	834.007	1396.5	5356.34	11.3632	10.9983	551.399	0.432458
3	QTX2-21 CS	Qingtongxia	Longyu	2021	16.4	4.3	5.3	0.68	4.2	467	5.2642	2594.5	14.815	0.982587	38	0	121.421	0	38.7898	14.2355	124.588	0	0	0	55.6017	0	7.89981	0	65.9631	0	0.310383	66.2735	38.7898	428.81	51444.9	12.079	180.747	6.57558	0	284.856	203.518	4.34685	657.216	1354.99	3016.32	11.8554	16.3308	144.631	0
4	QTX3-21 CS	Qingtongxia	Longyu	2021	14.6	4.6	5.4	0.6	4.02	274	4.41368	2314.5	14.35	0.943256	32	0	57.6315	8.62067	48.5205	20.3342	116.334	0	0	0	28.9916	7.28913	0	0	66.0628	0	1.09427	67.157	57.1412	354.878	41846.3	13.6483	169.779	8.15446	1.35202	235.325	221.718	4.17011	575.651	1324	2454.38	12.4949	17.0535	145.07	0
5	QTX4-22 CS	Qingtongxia	Longyu	2022	15.6	5.7	6.3	0.52	3.98	630	4.77451	2452.5	20.995	0.861187	36	0	281.195	0	49.9059	25.9074	200.701	0	0	0	0	19.798	0	0	141.791	0	4.25659	146.047	49.9059	723.556	46579.2	6.53043	164.342	4.83067	0.0973042	307.176	266.259	4.14531	664.162	1337.76	3567.47	14.18	12.3248	378.177	0.0473256
6	QTX5-22 CS	Qingtongxia	Longyu	2022	14.8	5	6.3	0.45	4.08	618	3.82734	2331.5	11.78	0.981786	38	0	245.946	0	53.646	37.7102	198.371	0	0	0	0	26.0423	14.4521	0	113.201	0	0	113.201	53.646	689.369	36294.4	5.90246	144.193	2.99901	0	241.055	98.1555	3.25419	495.57	1246.36	1819.18	10.0821	8.06617	281.63	0.343531
7	QTX6-22 M	Qingtongxia	Longyu	2022	16.2	5.4	6.4	0.58	3.81	449	4.43946	2367.5	22.55	0.768847	35	0	181.158	0	44.7615	41.8501	242.004	25.108	14.5021	0	24.4174	20.3156	0	0	81.022	0	0	81.022	84.3717	675.139	39583.8	8.10324	227.647	4.43767	0.483302	333.509	72.6689	3.72071	618.175	1295.37	1982.66	9.15609	12.9038	574.768	0.53655
8	QTX1-22 M	Qingtongxia	Longyu	2022	15.5	4.9	6.5	0.56	3.88	582	5.08379	2400	21.675	0.71098	34	0	153.589	0	46.471	30.1142	187.784	0	15.3771	0	33.2854	13.9324	0	0	71.0686	0	3.85423	74.9228	61.848	555.476	36578.3	10.4557	186.555	5.27408	0.776862	232.05	68.4491	2.91392	491.426	1214.89	1103.04	11.223	14.1343	410.53	0
9	HL6-22 CS	Helan	Meihe	2022	15.2	5.3	5.5	0.54	3.81667	404.5	1.14047	2443	20.43	0.821925	21	0	129.561	0	41.4989	24.1447	200.55	0	0	0	34.0605	0	15.0073	0	71.4558	0	0	71.4558	41.4989	516.278	39335.3	7.21595	155.815	7.6675	1.31851	213.846	161.802	4.07487	582.28	1297.82	3444.85	9.63667	8.48861	253.722	0
10	HL5-22 M	Helan	Meihe	2022	15.2	5.1	5.4	0.51	3.70333	376	2.11986	2233	22.955	0.754048	30	0	173.873	0	0	26.0483	179.239	0	0	0	36.5821	0	20.7359	0	76.5406	0	1.06092	77.6015	0	514.08	39043.8	6.54361	160.797	4.18233	0.518941	172.478	204.477	3.59109	473.655	1255.19	1545.9	9.19765	7.23405	67.741	0
11	HL4-21 CS	Helan	Woerfeng	2021	15	2.8	6.8	0.56	3.28	283.5	4.9807	2513.5	18.445	0.756499	30	0	194.009	114.145	52.6789	0	0	0	0	0	8.30376	0	10.3118	0	78.3038	0	0	78.3038	166.824	457.752	54318.4	19.596	194.477	21.5918	11.1474	269.372	70.5966	3.97419	648.779	1336.54	4927.22	9.16312	8.91205	112.149	0
12	HL3-22 CS	Helan	Woerfeng	2022	15	3	7	0.49	3.22333	266	4.45879	2385	17.605	0.699462	28	0	104.016	132.806	111.275	0	0	0	0	0	6.14675	0	9.31156	0	84.2528	0	0	84.2528	244.081	447.808	44912	15.3958	180.129	16.8469	8.72827	261.81	123.919	3.83073	549.649	1249.39	3973.24	9.02144	9.99843	369.874	0
13	YC1-21 CS	Yinchuan	Xige	2021	14.5	3.7	6.4	0.38	3.46333	419.5	6.78483	2285	13.64	0.826187	42	0	213.443	82.1729	65.1997	0	166.646	0	0	0	7.01987	0	0	0	97.7959	0	4.73198	102.528	147.373	637.01	36526.7	13.5098	178.74	12.0152	6.00441	220.126	191.086	3.71255	510.062	1235.32	4577.73	8.91643	11.4031	637.442	3.17532
14	QTX7-22 CS	Qingtongxia	Xige	2022	14.7	4	7	0.45	3.39	303.5	4.00775	2394.5	20.635	0.662267	40	0	174.879	0	39.3946	33.925	158.908	0	0	0	32.5411	15.772	0	0	76.8685	0	2.2892	79.1577	39.3946	534.576	33656.4	12.2419	187.593	15.3503	2.81917	248.548	186.988	3.96776	598.65	1276.16	5991.5	9.20499	10.5485	827.859	5.10864
15	QTX8-22 CS	Qingtongxia	Xige	2022	14.7	4	6.9	0.41	3.47333	350.5	4.69719	2490.5	16.445	0.763494	36	0	164.401	0	75.4724	36.0878	198.022	0	0	0	0	10.8292	0	0	117.804	0	0	117.804	75.4724	602.616	31922.9	12.4771	163.078	12.7276	3.07084	210.84	177.985	3.57233	546.65	1245.91	4958.21	9.49079	7.95719	460.302	0.168489
16	YC3-22 CS	Yinchuan	Xige	2022	14.5	3.7	7	0.38	3.44667	556.5	6.1405	2386.5	13.775	0.748578	38	0	184.995	54.9435	61.8173	36.4232	182.695	0	0	0	9.61622	14.2155	0	0	102.976	0	0	102.976	116.761	647.682	26706.2	11.527	177.066	11.9005	5.00873	201.443	176.597	3.43901	494.759	1232.85	3911.78	9.20111	9.56675	592.906	1.26564
17	QTX9-22 CS	Qingtongxia	Xige	2022	14.8	4	6.8	0.32	3.51667	301.5	2.2745	2251.5	14.48	0.767173	36	0	160.003	45.4722	74.3193	40.9128	192.208	0	0	0	5.41402	16.3777	0	0	118.813	0	0	118.813	119.791	653.521	29182.7	9.35485	186.873	8.07557	0.945056	200.457	156.541	3.56831	496.18	1234.92	2960.71	9.00192	9.17397	537.866	2.22982
18	QTX10-22 CS	Qingtongxia	Xige	2022	14.7	4.5	7.5	0.45	3.40667	342	1.933	2268	12.675	0.736442	35	0	169.972	76.672	63.056	42.0654	186.057	0	0	0	9.40882	15.3009	0	0	102.489	0	0	102.489	139.728	665.021	34276.8	8.67944	191.351	7.00177	2.1371	205.551	146.837	4.05858	532.101	1236.96	2267.15	8.95783	7.76205	212.31	0
19	YN7-21 CS	Yongning	Xixiawang	2021	13.8	4	4.5	0.48	3.80667	335	7.54514	2458	11.675	0.846087	38	0	153.811	64.26	61.241	20.1679	125.365	0	0	0	31.2965	5.69493	0	0	88.7109	0	0	88.7109	125.501	550.547	34031.1	5.55991	133.3	5.44915	0.600351	214.67	194.556	4.39922	927.576	1580.62	5617.74	10.6232	6.5944	378.085	0
20	YN1-21 CS	Yongning	Xixiawang	2021	13.3	4.8	4.9	0.48	3.88333	343.5	3.72425	1689.5	9.89	0.965284	26	0	36.1774	53.524	44.5458	25.5275	111.562	0	0	0	41.3619	5.94463	0	0	27.9873	0	0	27.9873	98.0698	346.63	33510.6	5.17864	127.489	3.27855	0.238011	235.725	265.047	4.55466	831.694	1540.06	6077.93	67.4695	9.89019	487.98	0.841116
21	YC2-21 CS	Yinchuan	Xixiawang	2021	14.9	5	5.3	0.54	3.62	310.5	4.63276	2034	14.89	0.83044	33	0	191.785	140.639	139.43	28.3679	149.463	0	0	0	22.2168	6.74653	0	0	118.086	0	0	118.086	280.07	796.735	32522	8.22637	129.878	6.98483	1.28511	137.591	160.459	3.0243	568.965	1364.45	2983.29	9.17789	5.75692	203.893	0
22	YN8-22 CS	Yongning	Xixiawang	2022	14.6	3.3	5.1	0.48	3.78333	310.5	4.18172	1694	11.26	0.832413	30	0	97.4077	0	0	12.6258	110.246	0	0	0	30.3116	4.7439	0	0	93.4829	0	0	93.4829	0	348.818	26711.3	2.73979	123.581	2.14498	0	242.652	121.554	3.60604	820.384	1492.33	4322.97	14.1697	4.98702	422.723	0.849653
23	YN4-22 CS	Yongning	Xixiawang	2022	13.4	4	4.7	0.45	3.96667	313	3.31187	1737.5	9.81	0.908989	27	0	107.84	31.1904	41.0607	21.4635	114.692	0	0	0.6793	71.2733	0	0	0	81.7524	0	0	81.7524	72.2511	469.952	29941.7	2.55952	143.384	0.922803	0	152.356	110.71	3.29265	571.854	1359.82	813.453	15.3274	8.6368	366.025	0
24	YN9-22 CS	Yongning	Xixiawang	2022	14.4	4.5	5.1	0.51	3.93	436.5	2.68687	2150.5	14.32	0.84343	30	0	146.921	53.8582	42.6492	22.7033	146.025	10.9067	10.9067	0	18.8644	0	0	0	113.083	0	0	113.083	118.321	565.917	27912.7	3.63986	144.129	2.32835	0	228.166	122.166	4.04201	754.431	1490.93	4273.72	10.3488	8.33446	536.204	1.75649
25	YC4-22 CS	Yinchuan	Xixiawang	2022	15.7	3.5	5.1	0.39	3.9	209.5	4.43946	1856	11.915	0.857779	30	0	118.576	0	32.6829	16.716	101.245	3.31337	3.31337	0	9.82601	0	0	0	0	0	0	0	39.3096	285.673	29185.3	4.1748	147.526	2.04634	0	329.523	133.886	3.33587	892.363	1586.83	3085.64	10.5261	7.21069	921.591	13.6015
26	YN2-22 M	Yongning	Xixiawang	2022	14.4	4	5.5	0.45	3.64667	362.5	3.69847	2008.5	17.95	0.72359	26	0	224.769	247.791	55.7646	28.3357	128.788	15.0932	15.0932	0	28.756	8.85462	0	0	130.029	0	0	130.029	333.742	883.276	28321	4.50148	145.222	3.61037	0.686024	204.776	125.914	3.40609	653.748	1378.98	1169.54	9.97392	6.26451	179.55	0
27	YN3-22 M	Yongning	Xixiawang	2022	15.5	4	5.1	0.54	3.98333	514.5	2.48713	2338	15.675	0.78127	38	0	179.254	97.3113	39.5698	28.8637	130.335	0	0	0	32.8734	15.7914	0	0	89.7063	0	0	89.7063	136.881	613.705	27611.6	2.96343	133.849	0.934019	0	140.837	65.2626	3.11071	625.692	1394.06	837.391	9.92104	9.9692	228.236	0
28	HSP1-21 CS	Hongsipu	Hongsipu	2021	15.9	5.1	4.4	0.44	3.89667	299	5.83766	2074	15.225	0.920317	35	0	170.428	51.7364	71.5143	30.6794	219.463	0	0	0	127.534	11.4932	0	0	109.353	0	0	109.353	123.251	792.202	39382.8	8.29204	126.503	9.08937	1.22187	192.353	164.401	3.09558	750.18	1535.08	5309.97	10.1571	6.20143	117.569	0
29	HSP2-22 CS	Hongsipu	Hongsipu	2022	15.8	5.3	5.3	0.35	3.74333	461.5	3.1379	1750	14.265	0.816487	29	0	128.619	37.7795	45.2819	29.9253	153.106	0	0	0	11.4493	16.0219	0	0	96.6904	20.5629	0.00976524	96.7002	103.624	539.446	27456.9	5.42135	103.328	4.12106	0.636394	111.717	132.248	2.87021	586.527	1401.32	3737.15	12.1995	5.15595	251.447	0
30	HSP3-21 M	Hongsipu	Hongsipu	2021	16	5.1	4.5	0.53	3.87	347	4.2075	2480.5	20.945	0.748076	34	0	202.067	0	0	25.7478	163.333	0	0	0	21.4789	14.2409	0	0	97.0622	0	97.0622	194.124	0	620.992	50615	6.50599	115.355	3.53924	0.25118	81.4771	141.782	2.23361	477.272	1321.8	4791.54	10.1507	4.33845	0	0
31	HSP4-22 M	Hongsipu	Hongsipu	2022	15.7	4	5.1	0.32	3.69667	377.5	2.77063	2493	17.435	0.686632	36	0	100.148	31.0758	34.446	16.5073	110.626	49.7577	49.7577	0	38.5082	7.25842	0	0	0	0	0	0	165.037	438.086	31500.2	5.61148	111.373	3.54718	0.464366	106.428	108.07	2.49907	513.55	1294.57	1594.82	9.84907	8.78155	459.875	0
32	HSP6-21 CS	Hongsipu	Zhenlu	2021	15.2	4.5	5.6	0.66	3.66	356	5.01291	2366.5	13.335	0.811609	35	0	119.538	0	0	3.6976	78.5788	1.33449	1.33449	0	81.9347	0	0	0	0	0	0	0	2.66899	286.418	54615.8	6.48816	245.328	5.48634	0.521923	300.499	486.71	4.12362	844.418	1490.49	3887.15	9.27222	15.1642	725.906	1.17305
33	HSP7-22 CS	Hongsipu	Zhenlu	2022	15.3	4.3	4.7	0.46	3.95667	546.5	4.89693	1412.5	10.635	0.738317	31	0	83.1057	0	37.5979	9.3064	115.91	7.04103	7.04103	0	55.0772	0	20.9605	0	125.469	0	0	125.469	51.6799	461.509	34276.4	3.16887	218.06	1.4898	0	238.84	107.373	3.40438	703.164	1434.78	2104.62	9.89367	12.438	821.112	3.05531
34	HSP5-21 CS	Hongsipu	Changchengtianfu	2021	16.2	5.1	7.5	0.62	3.39667	557.5	4.03353	1260.5	19.635	0.75575	34	166.664	0	71.9636	52.1927	27.7033	118.091	7.1312	7.1312	8.7409	55.0455	0	0	0	9.13059	0	125.469	134.6	305.083	649.264	64117.5	12.8153	127.791	13.172	5.50276	161.702	117.893	1.78011	361.83	1138.15	5975.78	9.00751	9.20413	131.16	0
35	YN6-22 CS	Yongning	Changchengtianfu	2022	16.8	5.5	6.8	0.64	3.66667	524	5.51549	2331.5	19.805	0.782765	32	183.531	0	223.225	0	31.6807	174.35	17.5508	17.5508	8.0421	28.9102	9.13059	9.13059	0	27.3769	0	9.13059	36.5075	441.858	739.61	53697.5	7.79401	184.501	6.88991	2.42659	209.047	177.814	2.14544	415.909	1162.85	5317.95	9.53476	8.82481	295.142	0
36	YN5-22 M	Yongning	Changchengtianfu	2022	16.8	5.5	6.3	0.7	3.7	531.5	3.55028	2126.5	22.6	0.777578	29	195.608	0	0	44.2605	10.1326	108.241	22.7753	22.7753	19.5331	50.7734	27.3769	27.3769	108.626	0	0	27.3769	27.3769	394.045	664.856	48815.8	7.11836	122.605	5.96207	1.07201	129.166	140.887	1.67231	335.311	1146.47	3211.31	9.37832	6.61334	58.7757	0
[truncated: 62 more columns]

## Sheet: TableS3 Calibration curves arom
Supplementary Table 2 Calibration curves, odor threshold for quantification, and odor description of volatile compounds
No.	Quantitative standards	Retention time(min)	CAS Number	Threshold(μg/L)	Aroma descriptor	Calibration curves(μg/L)	R2	Range (μg/L)
	ethyl ester
1	Ethyl Acetate	10.7356	141-78-6	7500	fruit, solvent	y = 0.040783 * x + 0.045255	0.9962	764.45~195700
2	Ethyl isobutyrate	12.5893	97-62-1	15	fruit	y = 6.989590 * x - 0.003481	0.9982	0.43~111.25
3	Ethyl butyrate	14.7601	105-54-4	35	fruit, strawberry, green apple	y = 1.318475 * x + 0.008589	0.9959	3.42~878
4	Ethyl 2-methylbutyrate	15.2781	7452-79-1	1190	banana, fruity aroma	y = 5.186073 * x + 3.376236E-004	0.9986	0.33~86.4
5	Ethyl isovalerate	16.042	108-64-5	15	banana	y = 13.336172 * x + 0.009255	0.9984	0.33~87
6	Ethyl caproate	22.5979	123-66-0	14	strawberries, green apples	y = 8.970351 * x + 0.294049	0.9834	45.60~11675
7	Ethyl lactate	27.3972	97-64-3	150000	frankincense	y = 16.155998 * x + 0.001335	0.9949	57.38–29380
8	Methyl caprylate	29.3825	111-11-5	200	fruit, citrus, sweet orange	y = 60.465448 * x - 0.024521	0.9888	0.34~87.6
9	Ethyl caprylate	31.3376	106-32-1	600	pineapple, pear, floral fragrance	y = 12.141498 * x - 0.820743	0.9902	20.58~5270
10	Ethyl caprate	39.5037	110-38-3	39	fat, fruit	y = 9.276501 * x - 5.120889	0.9894	41.91~10730
11	Diethyl succinate	41.0316	123-25-1	15	fruit, light fragrance	y = 2.369560 * x - 0.469320	0.9843	79.06~20240
12	Methyl salicylate	45.529	119-36-8	25	peach, strawberry	y = 10.746955 * x - 0.047538	0.9948	0.46~119.6
	Acetate
1	Isobutyl acetate	13.9876	110-19-0	200	banana, fruit	y = 2.948221 * x + 4.813435E-004	0.9995	0.34~87.4
2	Isoamyl acetate	17.9454	123-92-2	300	tropical fruity	y = 4.130272 * x + 0.398329	0.9913	15.80~4047
3	Hexyl acetate	24.2682	142-92-7	45	apple, fennel	y = 24.875524 * x + 0.056163	0.9755	0.78~200
4	Geranyl acetate	44.0745	105-87-3	100	strawberries, flowers	y = 40.184978 * x - 0.124810	0.992	1.76~452
5	Phenethyl acetate	46.5692	103-45-7	250	floral fragrance, peach	y = 27.608566 * x - 2.925346	0.9906	15.91~4075
	Other esters
1	Isopentyl hexanoate	32.2354	2198-61-0	50	banana, fruity	y = 66.492469 * x - 0.137006	0.9848	0.33~85.55
2	Ethyl nonanoate	35.4034	123-29-5	1300	fruit, rose	y = 15.280933 * x - 0.083740	0.9852	0.41~105.5
3	Ethyl salicylate	46.8195	118-61-6	2	floral fragrance	y = 86.414167 * x - 0.227273	0.9931	0.46~119.6
4	Ethyl laurate	46.9318	106-33-2	1500	fruit aroma, floral fragrance, cheese	y = 10.906130 * x - 1.019450	0.9924	3.31~849
5	(Z)-oak-lactone	49.3056	55013-32-6	500	wood fragrance, fragrant leaves	y = 2.856172 * x - 0.122216	0.9561	9.52~2437.5
6	Ethyl Palmitate	60.17	628-97-7	1500	apple, pineapple, cream, wax fragrance	y = 7.344368 * x - 0.132753	0.9593	0.98~252.3
	Alcohols
1	1-Propanol	13.884	71-23-8	50000	alcohol flavor	y = 1.834474E-007 * x + 2.529221E-008	0.966	15818.36~4049500
2	2-Methyl-1-propanol	16.4951	78-83-1	75000	light sweet, mellow fragrance	y = 0.018303 * x + 0.007114	0.9974	378.12~96800
3	1-Butanol	18.5668	71-36-3	150000	rich flavor, herbal medicine	y = 0.036548 * x + 0.015568	0.9964	203.41~520.75
4	3-Methyl-1-butanol	21.2815	123-51-3	30000	banana, fruity aroma	y = 0.062332 * x + 0.297328	0.9924	1796.87~460000
5	1-Pentanol	22.5979	71-41-0	100000	vanilla, almond	y = 0.073166 * x + 0.141178	0.99	1545.31~395600
6	1-Octen-3-ol	31.3376	3391-86-4	20	herbs, floral fragrance, mushroom	y = 265.345317 * x - 0.146835	0.9942	0.30~77.95
7	1-Heptanol	31.342	111-70-6	2500	green, sweet	y = 3.201345 * x + 0.013710	0.9928	2.99~767
8	2-Ethyl-1-hexanol	33.2885	104-76-7	0.15	cream, yogurt	y = 9.808663 * x + 0.014322	0.9919	4.43~1136.25
9	1-Octanol	36.0638	111-87-5	900	jasmine, lemon, citrus, rose	y = 6.854614 * x - 0.023320	0.9938	2.21~566.5
10	(2R,3R)-(-)-2,3-Butanediol	37.0219	24347-58-8	120000	fruit aroma, cream	y = 0.001522 * x - 0.003421	0.9992	9789.06~2506000
11	3-methylthiopropanol	42.7322	505-10-2	300	sulfide flavor, onion flavor	y = 0.085884 * x - 0.005492	0.9727	20.50~5250
12	Phenylethyl alcohol	49.8538	60-12-8	1400	roses, pollen, perfume	y = 0.579358 * x - 2.593057	0.9935	1955.07~500500
	Fatty acid
1	Acetic acid	31.9641	64-19-7	200000	acetic	y = 0.036314 * x - 0.058523	0.9923	3250.32~832000
2	Propanoic acid, 2-methyl-	37.0133	79-31-2	2300	stinky, butter, cream	y = 0.052189 * x - 0.064888	0.9942	0.43~111.25
3	Isovaleric acid	41.0316	503-74-2	33	sweat odor, putrid odor	y = 0.317052 * x - 0.045091	0.9909	35.68~9135
4	Hexanoic acid	47.0138	142-62-1	420	cheese, putrid odor	y = 1.337383 * x - 0.298713	0.9798	38.28~9800
5	Octanoic acid	54.1031	124-07-2	500	cheese, astringent taste	y = 4.210605 * x - 0.926458	0.9844	36.38~9315
6	n-Decanoic acid	60.7484	334-48-5	1000	fat flavor	y = 1.518179 * x - 0.118137	0.9597	5.93~1519
	Isoprene
1	D-Limonene	21.3851	5989-27-5	1.5	lemon, orange	y = 8.200788 * x + 0.002374	0.9937	0.24~62.15
2	(-)-cis-rose oxide	29.3782	3033-23-6	/	floral fragrance	y = 46.941367 * x + 0.056298	0.9985	1.04~267.75
3	Linalool	35.766	78-70-6	25	rose, woody fragrance	y = 11.873496 * x - 0.006731	0.9938	0.79~202.1
4	4-Terpineol	38.4506	562-74-3	0.01	citrus	y = 10.466591 * x - 0.011018	0.9939	0.53~137.9
5	α-Terpineol	42.0416	98-55-5	250	citrus, fruity aroma	y = 15.804915 * x - 0.034554	0.9914	0.37~97.15
6	Citronellol	44.0832	106-22-9	100	rose, fruity aroma	y = 20.470177 * x - 0.047560	0.993	0.67~172
7	β-Damascone	46.9533	35044-68-9	0.05	fruit flavored canned goods, dried apricots	y = 53.629663 * x - 0.533021	0.9775	0.46~119.1
8	β-Ionone	50.8638	79-77-6	0.09	seaweed, floral fragrance, raspberry	y = 37.921655 * x - 0.067547	0.9407	0.16~41.15
	Aldehydes and Ketones
1	2,3-Butanedione	12.9648	431-03-8	100	creamy	y = 0.013117 * x + 0.001944	0.9944	153.65~39335
2	Octanal	25.1918	124-13-0	50	lilac, fruity	y = 2.900836 * x - 5.661033E-004	0.9968	0.28~72.1
3	Nonanal	29.8486	124-19-6	15	vanilla, creamy nuts	y = 10.628601 * x - 0.002235	0.9919	0.19~51.05
4	Furfural	33.0036	98-01-1	14100	vanilla, toasted bread	y = 5.947323 * x - 0.038601	0.9926	4.58~1173
5	Decanal	34.3071	112-31-2	10	leather, beef fat	y = 9.905724 * x - 0.019994	0.9896	0.32~83.75
6	Benzaldehyde	35.766	100-52-7	0.15	spice	y = 26.593066 * x - 0.074034	0.9913	0.83~213.1
7	Benzeneacetaldehyde	40.449	122-78-1	5	honey, candy	y = 9.821925 * x - 0.057886	0.9902	2.04~524.75
	Volatile phenol
1	Phenol	52.8666	108-95-2	5900	herb-medicine	y = 0.572167 * x - 0.005057	0.9762	2.03~520
2	4-Ethylguaiacol	53.7644	2785-89-9	33	candy, chinese herbal medicine, cigarettes	y = 3.849470 * x - 0.196011	0.9309	8.51~2180
3	4-Ethylphenol	58.2491	123-07-9	440	spice	y = 6.881340 * x - 0.056798	0.9733	1.76~453
	Pyrazine
1	2-Methoxy-3-isobutyl pyrazine	35.261	24683-00-9	0.002	soil, spices, green peppers	y = 91.300004 * x - 0.185099	0.9918	0.81~208.25
	C6 compound
1	4-Methyl-1-pentanol	25.8219	626-89-1	5000	green flavor	y = 0.675953 * x + 0.016392	0.9911	6.20~1587.50
2	Methylpentanol	26.4046	42072-39-9	500	spicy, green grass	y = 0.785893 * x + 0.025380	0.9978	23.16~5930
3	1-Hexanol	27.4982	111-27-3	8000	spicy, green grass	y = 1.387497 * x + 0.055960	0.9927	33.00~8450
4	Trans-3-Hexen-1-ol	29.2055	928-97-2	400	coriander	y = 0.597916 * x - 6.325387E-004	0.9985	3.16~811.5
5	Trans-2-Hexen-1-ol	29.6716	928-95-0	400	Herbs, vegetables, tobacco	y = 0.503759 * x + 0.012561	0.9959	31.56~8080
6	2-Hexen-1-ol, (Z)-	31.3117	928-94-9	400	grass	y = 0.653519 * x + 0.034615	0.9959	33.57~8595
Zhang Z, Wang H, Xia H, et al. Wine aroma modification by Hanseniaspora uvarum: A multiple-step strategy for screening potential mixed starters[J]. Food Chemistry: X, 2023, 20.DOI:10.1016/j.fochx.2023.100930.
Guth H Quantitation and sensory studies of character impact odorants of different white wine varieties[J]. Journal of Agricultural and Food Chemistry, 1997, 45(8): 3027-3032.
Ferreira V, López R, Cacho J F Quantitative determination of the odorants of young red wines from different grape varieties[J]. Journal of the Science of Food & Agriculture, 2000, 80(11): 1659-1667.
Etievant P X. Wine. In ́ Volatile Compounds in Foods and Beverages, 1st ed.; Maarse, H., Ed.; Dekker: New York, 1991; Vol. 44, pp 483−546.
Hua L. Wine tasting[M]. Beijing: China Science Press. 2006.
Buttery R G, Turnbaugh J G, Ling L C Contribution of volatiles to rice aroma[J]. J.agric.food Chem, 1988, 36(5): 1006-1009.
Odour Thresholds Tables. Retrieved September 1, 2016, from http://www.leffingwell.com/odorthre.htm.
Pino J A, Mesa J Contribution of volatile compounds to mango (Mangifera indica L.) aroma[J]. Flavour and Fragrance Journal, 2006, 21(2): 207-213.
Mahattanatawee K, Perez-Cacho P R, Davenport T, et al. Comparison of three lychee cultivar odor profiles using gas chromatography-olfactometry and gas chromatography-sulfur detection[J]. Journal of Agricultural and Food Chemistry, 2007, 55(5): 1939-1944.
Moyano L, Zea L, Moreno J, et al. Analytical study of aromatic series in sherry wines subjected to biological aging[J]. Journal of Agricultural and Food Chemistry, 2002, 50(25): 7356-7361.
Guth H Quantitation and sensory studies of character impact odorants of different white wine varieties[J]. Journal of Agricultural and Food Chemistry, 1997, 45(8): 3027-3032.
Leffingwell & Associates (2004). Odour Thresholds Tables. Retrieved September 1, 2016, from http://www.leffingwell.com/odorthre.htm.
Chaves M, Zea L, Moyano L, et al. Changes in color and odorant compounds during oxidative aging of Pedro Ximenez sweet wines[J]. Journal of Agricultural and Food Chemistry, 2007, 55(9): 3592-3598.
Moyano L, Zea L, Villafuerte L, et al. Comparison of Odor-Active Compounds in Sherry Wines Processed from Ecologically and Conventionally Grown Pedro Ximenez Grapes[J]. Journal of Agricultural and Food Chemistry, 2009, 57(3): 968-973.
Ferreira V, Lopez R, Cacho J F. Quantitative determination ́ of the odorants of young red wines from different grape varieties. J. Sci. Food Agric. 2000, 80, 1659−1667.
Delcros L, Collas S, Hervé M, Blondin B, Roland A. Evolution of Markers Involved in the Fresh Mushroom Off-Flavor in Wine During Alcoholic Fermentation. J Agric Food Chem. 2023 Oct 11;71(40):14687-14696. doi: 10.1021/acs.jafc.3c02692. Epub 2023 Sep 26. PMID: 37751519.

## Sheet: TableS4 Calibration curves phen
Supplementary Table 2 Calibration curves and detection range of monomeric phenols
No.	Quantitative standards	CAS Number	Retention time (min)	Theoretical mass (m/z)	Calibration curves (mg/L)	R2	Linear interval(mg/L)
	flavanols
1	(-)-Gallocatechin (GC)	3371-27-5	5.36	305.067	y = 11.87*x + 138.69	0.9992	2.88~737.5
2	(-)-Epigallocatechin (EGC)	970-74-1	7.097	305.067	y = 12.7491* x + 131.8348	0.9991	2.93~750
3	(+)-Catechin (C)	154-23-4	8.217	289.072	y = 5.1989*x + 48.259	0.9991	3.125~400
4	(-)-Gallocatechin gallate (GCG)	4233-96-9	10.532	457.078	y = 13.779*x + 93.595	0.9992	2.92~375
5	Epicatechin (EC)	490-46-0	10.967	289.072	y = 7.7218*x + 50.804	0.9986	2.54~325
6	(-)-Epigallocatechin gallate (EGCG)	989-51-5	12.082	457.078	y = 22.421*x + 102.43	0.9988	2.63~168.75
7	(-)-Epicatechin gallate (ECG)	1257-08-5	12.828	441.083	y = 19.778*x + 38.97	0.9991	1.172~75
	flavonals
1	Myricetin	529-44-2	38.242	317.03	y = 15.439*x + 77.893	0.9988	2.19~140.63
2	Polydatin	27208-80-6	14.201	389.124	y = 9.168*x + 77.764	0.9969	2.44~312.5
	phenolic acid
1	Gallic acid （GA）	149-91-7	5.107	169.014	y = 14.791*x + 78.483	0.9992	2.39~306.25
2	Coumalic acid (CA)	500-05-0	5.862	139.004	y = 4.6461*x + 27.031	0.9993	3.03~387.5
3	Protocatechuic acid (PA)	99-50-3	6.128	153.019	y = 0.8763*x + 11.97	0.9994	2.34~1200
4	4-Hydroxybenzoic acid (4HA)	99-96-7	8.551	137.024	y = 3.1053* x + 49.1615	0.999	3.66~937.5
5	Chlorogenic acid (CA)	327-97-9	9.727	353.088	y = 28.371*x + 141.6	0.9997	2.00~256.25
6	Ferulic acid (FA)	1135-24-6	13.493	193.051	y = 9.1468*x + 81.409	0.9994	2.29~587.5
7	4-Hydroxy-3,5-dimethoxycinnamic acid (4HDA)	530-59-6	17.588	223.061	y = 77.535*x + 331.84	0.9982	2.29~146.88

## Sheet: Fig S1
Fig. S1. Monthly average temperature and cumulative precipitation in five sub production areas on the EFHM in 2021 and 2022

## Sheet: Fig S2
Fig.S2. Correlation diagram of CS(a) & M(b) wines oenological parameter in EFHM.
Note: The horizontal axis represents the wine production area, the vertical axis represents the oenological parameter, and blue to red represent the content from low to high.

## Sheet: Fig S3
Fig. S3.Sensory analysis maps of different sub regions of EFHM. Frequency of sensory description words of CS(a) and M(c). sensory evaluation scores of CS(b) and M

## Sheet: Fig S4
Fig. S4. Correlation matrix of CS&M wine flavor indicators on the EFHM
